# Supplementary material for: Structure and Inhibition of the Human Na+/H+ Exchanger SLC9B2
Source: Int J Mol Sci. 2025 Apr 29;26(9):4221. doi: 10.3390/ijms26094221 (PMC12072577; doi:10.3390/ijms26094221)
Supplement: Supplementary file 1 [file ijms-26-04221-s001.zip]

Archive with 1 entries (1 files):
- ijms-3578197-supplementary.pdf
